# Supplementary material for: KRN4 Controls Quantitative Variation in Maize Kernel Row Number
Source: PLoS Genet. 2015 Nov 17;11(11):e1005670. doi: 10.1371/journal.pgen.1005670 (PMC4648495; doi:10.1371/journal.pgen.1005670)
Supplement: S1 Dataset — (XLS) [file pgen.1005670.s014.xls]

## Sheet: Dataset S1
Dataset S1. Progeny test of the 13 recombinants
	Recombination Individuals Genotype																	Progeny-Test		2013 Wuhan F2 individuls					2013 Sanya F2 individuls					2014 Wuhan F3 families					2014 Baoding F3 families
	M1	M2	M3	M4	M5	M6	M7	M8	M9	M10	M11	M12	M13	M14	M15	M16				H21NX531	H21	P	N		H21NX531	H21	P	N		H21NX531	H21	P	N		H21NX531	H21	P	N
RL1																		Nonsegregated		11.8±0.6	12±1.8	0.4	10/22		12.8±1.0	11.9±1.5	0.2	6/10		11.4±1.0	11±1.6	0.438816	7 / 31		11.6±0.2	11.2±0.4	0.168207	34 / 76
RL2																		Nonsegregated		14.6±2.1	15.2±2.8	0.3	19/19		14.1±1.1	13.8±1.4	0.42	17/18		13.7±1.6	13.1±1.4	0.399045	15 / 21		12.7±2	11.6±2.3	0.0662967	19 / 11
RL3																		Nonsegregated		NA	NA	NA	NA		12.4±1.0	12.4±0.9	0.89	20/18		12±1.5	11.6±0.7	0.300425	12 / 14		12.4±0.1	11.9±0.1	0.0155096	38 / 41
RL4																		Nonsegregated		NA	NA	NA	NA		13.6±1.1	13.3±1.5	0.17	44/75		13.6±2.1	12.8±1	0.0101817	40 / 34		13.7±0.5	13.1±0.4	0.0375366	44 / 11
RL5																		Nonsegregated		NA	NA	NA	NA		14.0±2.0	13.2±1.0	0.09	28/25		13.3±1.8	13.1±2.6	0.56857	51 / 48		13.1±2.7	13.5±1.6	0.580485	68 / 57
RL6																		Segregated		13.5±1.5	12.4±1.2	0.007	25/29		14.3±1.4	12.2±1.5	9.11264e-12	63/53		13±1	11.5±2	2.36276e-11	67 / 59		13.6±1.1	12.1±0.9	2.63482e-12	104 / 84
RL7																		Segregated		NA	NA	NA	NA		13.2±1.1	11.1±1.3	5.83326e-08	23/28		12.9±1	10.2±2	2.44036e-08	14 / 35		12.6±0.8	10.8±2.2	5.88466e-10	39 / 62
RL8																		Segregated		NA	NA	NA	NA		14.7±1.6	12.2±1.2	2.68804e-08	29/27		13.8±2.1	11.6±2.6	2.58328e-08	34 / 43		14.5±1.8	12.8±1.8	2.75723e-06	51 / 22
RL9																		Segregated		NA	NA	NA	NA		14.4±2.5	12.5±2.1	0.003	16/20		14.5±0.9	11.4±1.6	6.81001e-07	11 / 13		14±1.3	11.8±1.6	4.6e-07	20 / 25
RL10																		Segregated		13.4±2.0	12.5±2.1	0.017	14/13		13.3±1.3	11.3±1.5	2.42608e-06	22/35		13±2	9.3±2.4	1.69622e-05	9 / 12		12.7±1.8	10.7±1.6	7.90792e-08	28 / 44
RL11																		Nonsegregated		14.6±1.5	15.3±1.0	0.27	15/16		14.8±1.0	15±1.1	0.5	17/32		14.2±1.9	13.9±2	0.436638	17 / 32		14.6±1.4	14.6±2.4	0.812592	68 / 113
RL12																		Nonsegregated		NA	NA	NA	NA		11.7±0.9	11.9±0.8	0.5	20/14		11.3±1.9	11.2±1.7	0.809707	43 / 48		11.5±1.7	11.7±1.9	0.4328	87 / 49
RL13																		Nonsegregated		12±1.4	11.5±1.3	0.5	5/17		11.3±1.6	11.6±1.8	0.8	6 / 10		10.7±2.1	11±1.7	0.395148	27 / 24		11±1.1	11.2±1.3	0.697818	18 / 13
		H21 Genotype			NA:Not analyzed			N: Sample size, H21NX531 / H21
		H21NX531 Genotype
		Heterozygous
