# Supplementary material for: KRN4 Controls Quantitative Variation in Maize Kernel Row Number
Source: PLoS Genet. 2015 Nov 17;11(11):e1005670. doi: 10.1371/journal.pgen.1005670 (PMC4648495; doi:10.1371/journal.pgen.1005670)
Supplement: S3 Dataset — (XLS) [file pgen.1005670.s016.xls]

## Sheet: Dataset S3
Dataset S3. The primer sequences used for genotyping mutants, land resequencing association mapping panel and teosinte lines
Target	Primer names	Sequence	Line number sequenced in AM panel
1.2Kb-PAV of KRN4	P9F	TTAATACTTGCGTCATCTCTATTCTACG	Genotyping 428 lines
	P9R	ATCTCTAAGCACTCTTGCGCAAATCAAT
UB3 Promoter	UB3p2-3_F	CACTAGAACCAAACGGTATACATGAC	183
	UB3p2-3_R	ATACCTGAGCCGACGATCTCAT
S23 of UB3 Promoter	UB3p3-3_F	TTGTAGACGCCAGGTACTTGCGCTTGT	Genotyping 428 lines
	UB3p3-3_R	GTCATGTATACCGTTTGGTTCTAGTG
UB3 Promoter/5'UTR	UB3u5_F	GTAGATCTTCTTGCCGAACTTGAG	372
	UB3u5-1_R	CGTGTATTCTCGAGACAGAACGA
UB3 Exon 1	UB3e1-1_F	GATGCAACTAGCTGTCAAACTGAA	365
	UB3e1-1_R	AGGAGGGAGTGGAAGAGAGTAGAG
UB3 Exon 2/Exon 3	UB3e23-2_F	ACTGCACTAGTTCCTCGCTTATTATC	320
	UB3e23-2_R	GCTTGTATTCCTCATAAAACCCTGT
UB3 3'UTR	UB3e4_F	GCTGTTTGTTCTCATCCACTGA	384
	UB3e4_R	ATCACGGCCAGTTCTCAGGT
KRN4 PartA	P9F	TTAATACTTGCGTCATCTCTATTCTACG	228
	P9R	ATCTCTAAGCACTCTTGCGCAAATCAAT
KRN4 PartB	541P10F	ATTGATTTGCGCAAGAGTGCTTAGAGAT	225
	P14_1_R	AATGGGGGAATCCATAAGAAAG
KRN4 PartC	541P6_2_F	CCACGAACAATATGGGCTTT	110
	P15_R	AGTGGAGATAGAAAAGTTGCATTAGC
UB2-mum3 insertion site in first intron of UB2	917muF	GGGGACCACACGTATAACCA	Genotype the UB3::Mu and UB2::Mu mutants
	917muR	GTCAAGCCCGCCTACTACTG
UB3-mum4 insertion site in Promoter of UB3	Mu30is-2F	TCTACTCTCTTCCACTCCCTCCT
	Mu30is-2R	TTCTCGAGACAGAACGATTTGAT
Mutator terminal inverted repeat sequence	TIR6	AGAGAAGCCAACGCCAWCGCCTCYATTTCGTC
~3-Kb genomic region	P9F	TTAATACTTGCGTCATCTCTATTCTACG	resequencing the 36 maize landraces
of KRN4	P15_R	AGTGGAGATAGAAAAGTTGCATTAGC	and 29 teosintes
	S35NR	GTTCGACCTGGTGGTGAAAG
KASPar Primer for S35	S35A	GAAGGTGACCAAGTTCATGCTtcgctgcttgccactggatat
	S35G	GAAGGTCGGAGTCAACGGATTtcgctgcttgccactggatac
