# Supplementary material for: KRN4 Controls Quantitative Variation in Maize Kernel Row Number
Source: PLoS Genet. 2015 Nov 17;11(11):e1005670. doi: 10.1371/journal.pgen.1005670 (PMC4648495; doi:10.1371/journal.pgen.1005670)
Supplement: S4 Dataset — (XLS) [file pgen.1005670.s017.xls]

## Sheet: Dataset S4
Dataset S4 List of teosinte collections and maize landrace lines used in nucleotide diversity analysis
Accession Number	Accession Name	Subspecies
ID8755 ACC.8755	K 67-5	Z.parviglumis
ID8756 ACC.8756	K 67-6	Z.parviglumis
ID8758 ACC.8758	K 67-7	Z.parviglumis
ID8760 ACC.8760	K 67-14	Z.parviglumis
ID8762 ACC.8762	K 67-17	Z.parviglumis
ID8763 ACC.8763	K 67-20	Z.parviglumis
ID8764 ACC.8764	K 67-21	Z.parviglumis
ID8774 ACC.8774	K 71-2	Z.parviglumis
ID8775 ACC.8775	K 71-3	Z.parviglumis
ID8776 ACC.8776	K 71-4	Z.parviglumis
ID8777 ACC.8777	K 71-5	Z.parviglumis
ID8779 ACC.8779	K 71-7	Z.parviglumis
ID8781 ACC.8781	W 71-2	Z.parviglumis
ID8782 ACC.8782	W 71-3	Z.parviglumis
ID8783 ACC.8783	W 71-4	Z.parviglumis
ID8783 ACC.8784	W 71-5	Z.parviglumis
ID9477 ACC.9477	TEO: BALSAS	Z.parviglumis
ID13534 ACC.11355	K 67-10	Z.parviglumis
ID13536 ACC.11357	K 67-13	Z.parviglumis
ID13537 ACC.11358	K 67-16	Z.parviglumis
ID13540 ACC.11361	K 67-25	Z.parviglumis
ID13554 ACC.11375	K 69-13	Z.parviglumis
ID13555 ACC.11376	K 69-14	Z.parviglumis
ID13557 ACC.11378	TEOSIN 62-87	Z.parviglumis
ID13567 ACC.11388	W.S.T. 85-3	Z.parviglumis
ID13580 ACC.11401	W.S. 92-10	Z.parviglumis
ID13581 ACC.11402	W.S. 92-11	Z.parviglumis
ID13582 ACC.11403	W.S. 92-12	Z.parviglumis
ID13535 ACC.11356	K 67-11	Z.parviglumis
ID10003 ACC.10003	SAN MIGUEL	Z.diploperenis
CIMMYTMA-007254	SONO74	Z.Mays
CIMMYTMA-000404	CHIHGP11	Z.Mays
CIMMYTMA-000443	SNLPGP12	Z.Mays
CIMMYTMA-000483	VERAGP23	Z.Mays
CIMMYTMA-000698	VERA206	Z.Mays
CIMMYTMA-000700	VERA221	Z.Mays
CIMMYTMA-000707	VERA190	Z.Mays
CIMMYTMA-001232	AZTECATUXPENO	Z.Mays
CIMMYTMA-001544	QUER51	Z.Mays
CIMMYTMA-001882	COMPUESTO TUXPENO	Z.Mays
CIMMYTMA-001947	NVOL10	Z.Mays
CIMMYTMA-002259	NVOL4	Z.Mays
CIMMYTMA-002337	VERA91	Z.Mays
CIMMYTMA-002536	OAXA9	Z.Mays
CIMMYTMA-003238	VERA155	Z.Mays
CIMMYTMA-003259	VERA188	Z.Mays
CIMMYTMA-003260	VERA192	Z.Mays
CIMMYTMA-003264	VERA198	Z.Mays
CIMMYTMA-003272	VERA209	Z.Mays
CIMMYTMA-003273	VERA211	Z.Mays
CIMMYTMA-003280	VERA224	Z.Mays
CIMMYTMA-005486	VERA23	Z.Mays
CIMMYTMA-007024	JALI286	Z.Mays
CIMMYTMA-007037	NAYA160	Z.Mays
CIMMYTMA-007049	NAYA173	Z.Mays
CIMMYTMA-007103	NAYA277	Z.Mays
CIMMYTMA-007128	SINA21	Z.Mays
CIMMYTMA-007138	SINA30	Z.Mays
CIMMYTMA-007181	SINA74	Z.Mays
CIMMYTMA-007193	SINA85	Z.Mays
CIMMYTMA-007212	SINA106	Z.Mays
CIMMYTMA-010468	CHIS578	Z.Mays
CIMMYTMA-010513	TAMA125	Z.Mays
CIMMYTMA-013323	CHIS644	Z.Mays
CIMMYTMA-016284	CHIS432	Z.Mays
CIMMYTMA-016286	CHIS743	Z.Mays
