# Supplementary material for: KRN4 Controls Quantitative Variation in Maize Kernel Row Number
Source: PLoS Genet. 2015 Nov 17;11(11):e1005670. doi: 10.1371/journal.pgen.1005670 (PMC4648495; doi:10.1371/journal.pgen.1005670)
Supplement: S5 Dataset — (XLS) [file pgen.1005670.s018.xls]

## Sheet: Dataset S5
Dataset S5. Teosinte accessions and maize landraces used for detecting 1.2-Kb-PAV-S35 haplotypes
Accession Number	Accession Name	Subspecies	Haplotype of 1.2-Kb-PAV-S35
ID8749 ACC.8749	K 65-1	Z. mexicana	Hap4
ID8750 ACC.8750	K 66-1	Z. mexicana	Hap4
ID8751 ACC.8751	K 67-1	Z. mexicana	Hap4
ID8752 ACC.8752	K 67-2	Z. mexicana	Hap4
ID8753 ACC.8753	K 67-3	Z. mexicana	Hap4
ID8754 ACC.8754	K 67-4	Z. mexicana	Hap4
ID8755 ACC.8755	K 67-5	Z. parviglumis	Hap4
ID8756 ACC.8756	K 67-6	Z. parviglumis	Hap4
ID8758 ACC.8758	K 67-7	Z. parviglumis	Hap4
ID8759 ACC.8759	K 67-12	Z. parviglumis	Hap4
ID8760 ACC.8760	K 67-14	Z. parviglumis	Hap4
ID8762 ACC.8762	K 67-17	Z. parviglumis	Hap4
ID8763 ACC.8763	K 67-20	Z. parviglumis	Hap4
ID8764 ACC.8764	K 67-21	Z. parviglumis	Hap4
ID8765 ACC.8765	K 67-22	Z. parviglumis	Hap4
ID8766 ACC.8766	K 67-23	Z. parviglumis	Hap4
ID8767 ACC.8767	K 67-24	Z. parviglumis	Hap4
ID8768 ACC.8768	K 68-1	Z. mexicana	Hap4
ID8769 ACC.8769	K 68-2	Z. mexicana	Hap4
ID8770 ACC.8770	K 68-6	Z. mexicana	Hap4
ID8772 ACC.8772	K 69-4	Z. mexicana	Hap4
ID8774 ACC.8774	K 71-2	Z. parviglumis	Hap4
ID8775 ACC.8775	K 71-3	Z. parviglumis	Hap4
ID8776 ACC.8776	K 71-4	Z. parviglumis	Hap4
ID8777 ACC.8777	K 71-5	Z. parviglumis	Hap4
ID8778 ACC.8778	K 71-6	Z. parviglumis	Hap4
ID8779 ACC.8779	K 71-7	Z. parviglumis	Hap4
ID8780 ACC.8780	W 71-1	Z. parviglumis	Hap4
ID8781 ACC.8781	W 71-2	Z. parviglumis	Hap4
ID8782 ACC.8782	W 71-3	Z. parviglumis	Hap4
ID8783 ACC.8783	W 71-4	Z. parviglumis	Hap4
ID8783 ACC.8784	W 71-5	Z. parviglumis	Hap4
ID9477 ACC.9477	TEO: BALSAS	Z. parviglumis	Hap4
ID13531 ACC.11352	K 65-2	Z. mexicana	Hap4
ID13532 ACC.11353	K 67-8	Z. parviglumis	Hap4
ID13533 ACC.11354	K 67-9	Z. parviglumis	Hap4
ID13534 ACC.11355	K 67-10	Z. parviglumis	Hap4
ID13535 ACC.11356	K 67-11	Z. parviglumis	Hap4
ID13537 ACC.11358	K 67-16	Z. parviglumis	Hap2
ID13539 ACC.11360	K 67-19	Z. parviglumis	Hap4
ID13540 ACC.11361	K 67-25	Z. parviglumis	Hap4
ID13541 ACC.11362	K 68-3	Z. mexicana	Hap4
ID13543 ACC.11364	K 68-5	Z. mexicana	Hap4
ID13544 ACC.11365	K 69-1	Z. mexicana	Hap4
ID13545 ACC.11366	K 69-2	Z. mexicana	Hap4
ID13546 ACC.11367	K 69-5	Z. mexicana	Hap4
ID13550 ACC.11371	K 69-9	Z. mexicana	Hap4
ID13551 ACC.11372	K 69-10	Z. mexicana	Hap4
ID13552 ACC.11373	K 69-11	Z. mexicana	Hap4
ID13553 ACC.11374	K 69-12	Z. mexicana	Hap4
ID13554 ACC.11375	K 69-13	Z. parviglumis	Hap2
ID13555 ACC.11376	K 69-14	Z. parviglumis	Hap2
ID13569 ACC.11390	E 86-2	Z. mexicana	Hap4
ID13587 ACC.11408	W.S. 92-17	Z. mexicana	Hap4
ID13588 ACC.11409	W.S. 92-18	Z. mexicana	Hap4
ID13589 ACC.11410	W.S. 92-19	Z. mexicana	Hap4
ID14976 ACC.12823	T.K.R. 93-3	Z. mexicana	Hap4
ID14977 ACC.12824	T.K.R. 93-2	Z. parviglumis	Hap4
ID14978 ACC.12825	T.K.R. 93-1	Z. mexicana	Hap4
ID16790 ACC.13788	JSG 311	Z. mexicana	Hap4
ID16791 ACC.13789	JSG 313	Z. mexicana	Hap4
ID16792 ACC.13790	JSG 316	Z. mexicana	Hap4
ID16793 ACC.13791	JSG 317	Z. mexicana	Hap4
ID16794 ACC.13792	JSG 318	Z. mexicana	Hap4
ID16795 ACC.13793	JSG 319	Z. mexicana	Hap4
ID29059 ACC.27215	MGB-CI 1	Z. mexicana	Hap4
ID29060 ACC.27216	MGB-CI 2	Z. mexicana	Hap2/Hap4
ID29061 ACC.27217	MGB-CI 3	Z. mexicana	Hap4
ID29062 ACC.27218	MGB-CI 4	Z. mexicana	Hap4
ID29063 ACC.27219	MGB-CI 5	Z. mexicana	Hap4
ID29064 ACC.27220	MGB-CI 6	Z. mexicana	Hap4
ID29065 ACC.27221	MGB-CI 7	Z. mexicana	Hap4
ID29067 ACC.27223	MGB-CI 9	Z. mexicana	Hap4
ID29068 ACC.27224	MGB-CI 10	Z. mexicana	Hap4
ID29069 ACC.27225	MGB-CI 11	Z. mexicana	Hap4
ID29070 ACC.27226	MGB-CI 12	Z. mexicana	Hap4
ID29071 ACC.27227	MGB-CI 13	Z. mexicana	Hap4
ID29073 ACC.27229	MGB-CI 15	Z. mexicana	Hap4
ID29075 ACC.27231	MGB-CI 17	Z. mexicana	Hap4
ID29076 ACC.27232	MGB-CI 18	Z. mexicana	Hap4
ID29077 ACC.27233	MGB-CI 19	Z. mexicana	Hap4
ID29078 ACC.27234	MGB-CI 20	Z. mexicana	Hap4
ID29079 ACC.27235	MGB-CI 21	Z. mexicana	Hap4
ID29080 ACC.27236	MGB-CI 22	Z. parviglumis	Hap4
ID29081 ACC.27237	MGB-CI 23	Z. parviglumis	Hap4
ID29083 ACC.27239	MGB-CI 25	Z. parviglumis	Hap4
ID29084 ACC.27240	MGB-CI 26	Z. parviglumis	Hap4
ID29085 ACC.27241	MGB-CI 27	Z. parviglumis	Hap4
ID29086 ACC.27242	MGB-CI 28	Z. parviglumis	Hap4
ID29087 ACC.27243	MGB-CI 29	Z. parviglumis	Hap2/Hap4
ID29719 ACC.27460	MGB-CI 30	Z. parviglumis	Hap4
ID29720 ACC.27461	MGB-CI 31	Z. parviglumis	Hap4
ID29721 ACC.27462	MGB-CI 32	Z. parviglumis	Hap2
ID29727 ACC.27468	MGB-CI 38	Z. parviglumis	Hap4
ID29728 ACC.27469	MGB-CI 39	Z. parviglumis	Hap4
ID29729 ACC.27470	MGB-CI 40	Z. parviglumis	Hap4
ID29730 ACC.27471	MGB-CI 41	Z. mexicana	Hap4
ID29731 ACC.27472	MGB-CI 42	Z. parviglumis	Hap4
ID29732 ACC.27473	MGB-CI 43	Z. mexicana	Hap4
ID29734 ACC.27475	MGB-CI 45	Z. parviglumis	Hap4
ID29735 ACC.27476	MGB-CI 46	Z. parviglumis	Hap4
ID29736 ACC.27477	MGB-CI 47	Z. parviglumis	Hap4
ID29738 ACC.27479	MGB-CI 49	Z. parviglumis	Hap4
ID29739 ACC.27480	MGB-CI 50	Z. parviglumis	Hap2
ID29740 ACC.27481	MGB-CI 51	Z. parviglumis	Hap4
ID29741 ACC.27482	MGB-CI 52	Z. mexicana	Hap4
ID29742 ACC.27483	MGB-CI 53	Z. mexicana	Hap4
ID29740 ACC.27481	ID29740 ACC.27481	Z. parviglumis	Hap4
ID29738 ACC.27479	ID29738 ACC.27479	Z. parviglumis	Hap4
ID29768	MGB-CIMMYT-63	Z. mexicana	Hap4
ID29769	MGB-CIMMYT-64	Z. mexicana	Hap4
ID29770	MGB-CIMMYT-65	Z. mexicana	Hap4
ID29771	MGB-CIMMYT-66	Z. mexicana	Hap2
ID29774	MGB-CIMMYT-69	Z. mexicana	Hap4
ID29776	MGB-CIMMYT-71	Z. mexicana	Hap4
ID29785	MGB-CIMMYT-80	Z. mexicana	Hap4
ID29787	MGB-CIMMYT-82	Z. mexicana	Hap4
ID29788	MGB-CIMMYT-83	Z. mexicana	Hap4
ID29792	MGB-CIMMYT-87	Z. parviglumis	Hap4
ID29793	MGB-CIMMYT-88	Z. parviglumis	Hap4
CIMMYTMA-005486	VERA23	Z. Mays	Hap1/Hap2
CIMMYTMA-000102	OAXAGP5	Z. Mays	Hap2
CIMMYTMA-000404	CHIHGP11	Z. Mays	Hap2
CIMMYTMA-000467	VERA225	Z. Mays	Hap2
CIMMYTMA-000655	SNLP14	Z. Mays	Hap2
CIMMYTMA-000702	VERA228	Z. Mays	Hap2
CIMMYTMA-000799	CHISGP15	Z. Mays	Hap2
CIMMYTMA-001057	VERA212	Z. Mays	Hap2
CIMMYTMA-001493	DURA22	Z. Mays	Hap2
CIMMYTMA-001919	HIDA46	Z. Mays	Hap2
CIMMYTMA-001927	HIDAGP5	Z. Mays	Hap2
CIMMYTMA-007920	ECUA674	Z. Mays	Hap2
CIMMYTMA-017900	SNLP38	Z. Mays	Hap2
CIMMYTMA-023210	SNLP102	Z. Mays	Hap2
CIMMYTMA-023244	VERA262	Z. Mays	Hap2
CIMMYTMA-023636	MORE151	Z. Mays	Hap2
CIMMYTMA-027665	GUAT1174	Z. Mays	Hap2
CIMMYTMA-029364	HIDA295	Z. Mays	Hap2
PI430456	PI430456	Z. Mays	Hap2
PI629227	PI629227	Z. Mays	Hap2
CIMMYTMA-003273	VERA211	Z. Mays	Hap3
CIMMYTMA-005478	SNLP112	Z. Mays	Hap3/Hap4
CIMMYTMA-007037	NAYA160	Z. Mays	Hap3/Hap4
CIMMYTMA-007049	NAYA173	Z. Mays	Hap3/Hap4
CIMMYTMA-027604	GUAT1100	Z. Mays	Hap3/Hap4
CIMMYTMA-000002	MICHGP2	Z. Mays	Hap4
CIMMYTMA-000005	MICH200	Z. Mays	Hap4
CIMMYTMA-000145	MICH182	Z. Mays	Hap4
CIMMYTMA-000285	QUER42	Z. Mays	Hap4
CIMMYTMA-000415	TAMA21	Z. Mays	Hap4
CIMMYTMA-000425	SNLP19	Z. Mays	Hap4
CIMMYTMA-000426	SNLP24	Z. Mays	Hap4
CIMMYTMA-000428	SNLP46	Z. Mays	Hap4
CIMMYTMA-000429	SNLP58	Z. Mays	Hap4
CIMMYTMA-000435	SNLP105	Z. Mays	Hap4
CIMMYTMA-000438	SNLPGP6	Z. Mays	Hap4
CIMMYTMA-000443	SNLPGP12	Z. Mays	Hap4
CIMMYTMA-000444	SNLPGP15	Z. Mays	Hap4
CIMMYTMA-000447	COAH19	Z. Mays	Hap4
CIMMYTMA-000460	VERA141	Z. Mays	Hap4
CIMMYTMA-000466	VERA215	Z. Mays	Hap4
CIMMYTMA-000472	VERA39	Z. Mays	Hap4
CIMMYTMA-000475	VERA213	Z. Mays	Hap4
CIMMYTMA-000480	VERAGP19	Z. Mays	Hap4
CIMMYTMA-000483	VERAGP23	Z. Mays	Hap4
CIMMYTMA-000484	VERAGP24	Z. Mays	Hap4
CIMMYTMA-000485	VERAGP25	Z. Mays	Hap4
CIMMYTMA-000490	VERAGP34	Z. Mays	Hap4
CIMMYTMA-000500	CAMPGP5	Z. Mays	Hap4
CIMMYTMA-000535	NVOLGP5	Z. Mays	Hap4
CIMMYTMA-000651	TAMA41	Z. Mays	Hap4
CIMMYTMA-000658	SNLP118	Z. Mays	Hap4
CIMMYTMA-000659	SNLP80	Z. Mays	Hap4
CIMMYTMA-000672	COAH50	Z. Mays	Hap4
CIMMYTMA-000682	VERA68	Z. Mays	Hap4
CIMMYTMA-000695	VERA191	Z. Mays	Hap4
CIMMYTMA-000698	VERA206	Z. Mays	Hap4
CIMMYTMA-000700	VERA221	Z. Mays	Hap4
CIMMYTMA-000746	CHIS61	Z. Mays	Hap4
CIMMYTMA-000752	CHIS57	Z. Mays	Hap4
CIMMYTMA-001233	TUXPENOAMARILLO	Z. Mays	Hap4
CIMMYTMA-001544	QUER51	Z. Mays	Hap4
CIMMYTMA-001749	TAMA28	Z. Mays	Hap4
CIMMYTMA-001763	VERA149	Z. Mays	Hap4
CIMMYTMA-001882	COMPUESTO TUXPENO	Z. Mays	Hap4
CIMMYTMA-001909	SNLP104	Z. Mays	Hap4
CIMMYTMA-001928	HIDAGP7	Z. Mays	Hap4
CIMMYTMA-001938	SNLP99	Z. Mays	Hap4
CIMMYTMA-001947	NVOL10	Z. Mays	Hap4
CIMMYTMA-002131	COAH81	Z. Mays	Hap4
CIMMYTMA-002259	NVOL4	Z. Mays	Hap4
CIMMYTMA-002291	SNLP54	Z. Mays	Hap4
CIMMYTMA-002292	SNLP77	Z. Mays	Hap4
CIMMYTMA-002317	TAMA20	Z. Mays	Hap4
CIMMYTMA-002337	VERA91	Z. Mays	Hap4
CIMMYTMA-002536	OAXA9	Z. Mays	Hap4
CIMMYTMA-002544	TAMA32	Z. Mays	Hap4
CIMMYTMA-002545	TAMA36	Z. Mays	Hap4
CIMMYTMA-002552	VERA122	Z. Mays	Hap4
CIMMYTMA-003238	VERA155	Z. Mays	Hap4
CIMMYTMA-003247	VERA167	Z. Mays	Hap4
CIMMYTMA-003260	VERA192	Z. Mays	Hap4
CIMMYTMA-003264	VERA198	Z. Mays	Hap4
CIMMYTMA-003271	VERA207	Z. Mays	Hap4
CIMMYTMA-003272	VERA209	Z. Mays	Hap4
CIMMYTMA-003275	VERA216	Z. Mays	Hap4
CIMMYTMA-003276	VERA217	Z. Mays	Hap4
CIMMYTMA-003279	VERA223	Z. Mays	Hap4
CIMMYTMA-003280	VERA224	Z. Mays	Hap4
CIMMYTMA-005356	NVOL22	Z. Mays	Hap4
CIMMYTMA-005471	SNLP59	Z. Mays	Hap4
CIMMYTMA-005476	SNLP87	Z. Mays	Hap4
CIMMYTMA-005484	TAMA34	Z. Mays	Hap4
CIMMYTMA-005682	SEMIDENTADOAMARSYNT1	Z. Mays	Hap4
CIMMYTMA-007020	JALI281	Z. Mays	Hap4
CIMMYTMA-007024	JALI286	Z. Mays	Hap4
CIMMYTMA-007039	NAYA162	Z. Mays	Hap4
CIMMYTMA-007044	NAYA168	Z. Mays	Hap4
CIMMYTMA-007103	NAYA277	Z. Mays	Hap4
CIMMYTMA-007110	NAYA284	Z. Mays	Hap4
CIMMYTMA-007128	SINA21	Z. Mays	Hap4
CIMMYTMA-007154	SINA48	Z. Mays	Hap4
CIMMYTMA-007177	SINA70	Z. Mays	Hap4
CIMMYTMA-007181	SINA74	Z. Mays	Hap4
CIMMYTMA-007189	SINA81	Z. Mays	Hap4
CIMMYTMA-007201	SINA95	Z. Mays	Hap4
CIMMYTMA-007212	SINA106	Z. Mays	Hap4
CIMMYTMA-009156	NAYA148	Z. Mays	Hap4
CIMMYTMA-013337	TAMA129	Z. Mays	Hap4
CIMMYTMA-013339	CHIH4	Z. Mays	Hap4
CIMMYTMA-013715	CHIS463	Z. Mays	Hap4
CIMMYTMA-014182	TUXP1	Z. Mays	Hap4
CIMMYTMA-011175	VENE692	Z. Mays	Hap4
CIMMYTMA-016179	CHIS572	Z. Mays	Hap4
CIMMYTMA-016216	TAMA131	Z. Mays	Hap4
CIMMYTMA-016267	NAYA210	Z. Mays	Hap4
CIMMYTMA-016284	CHIS432	Z. Mays	Hap4
CIMMYTMA-016416	SNLP151	Z. Mays	Hap4
CIMMYTMA-017835	HIDA31	Z. Mays	Hap4
CIMMYTMA-017896	SNLP28	Z. Mays	Hap4
CIMMYTMA-017912	SINA152	Z. Mays	Hap4
CIMMYTMA-017932	TAMA15	Z. Mays	Hap4
CIMMYTMA-017933	TAMA17	Z. Mays	Hap4
CIMMYTMA-017954	VERA67	Z. Mays	Hap4
CIMMYTMA-018565	SNLP153	Z. Mays	Hap4
CIMMYTMA-018567	SNLP156	Z. Mays	Hap4
CIMMYTMA-018837	CHIS314	Z. Mays	Hap4
CIMMYTMA-018843	CHIS356	Z. Mays	Hap4
CIMMYTMA-018844	CHIS357	Z. Mays	Hap4
CIMMYTMA-018906	SNLP52	Z. Mays	Hap4
CIMMYTMA-018909	SNLP69	Z. Mays	Hap4
CIMMYTMA-018920	TAMA61	Z. Mays	Hap4
CIMMYTMA-018926	VERA234	Z. Mays	Hap4
CIMMYTMA-019838	JALI482	Z. Mays	Hap4
CIMMYTMA-019858	JALI504	Z. Mays	Hap4
CIMMYTMA-019938	JALI481	Z. Mays	Hap4
CIMMYTMA-019956	SNLP158	Z. Mays	Hap4
CIMMYTMA-019958	MORE111	Z. Mays	Hap4
CIMMYTMA-020401	VERA240	Z. Mays	Hap4
CIMMYTMA-020412	VERA251	Z. Mays	Hap4
CIMMYTMA-020443	CHIS362	Z. Mays	Hap4
CIMMYTMA-020446	SNLP81	Z. Mays	Hap4
CIMMYTMA-020348	CHIS373	Z. Mays	Hap4
CIMMYTMA-021364	CHIS407	Z. Mays	Hap4
CIMMYTMA-023159	CHIS419B	Z. Mays	Hap4
CIMMYTMA-023164	CHIS457	Z. Mays	Hap4
CIMMYTMA-023166	CHIS437	Z. Mays	Hap4
CIMMYTMA-023174	CHIS441	Z. Mays	Hap4
CIMMYTMA-023175	CHIS426	Z. Mays	Hap4
CIMMYTMA-023188	CHIS366	Z. Mays	Hap4
CIMMYTMA-023209	CHIS453	Z. Mays	Hap4
CIMMYTMA-023218	CHIS422	Z. Mays	Hap4
CIMMYTMA-023246	VERA271	Z. Mays	Hap4
CIMMYTMA-023267	CHIS431	Z. Mays	Hap4
CIMMYTMA-023272	CHIS416	Z. Mays	Hap4
CIMMYTMA-023273	CHIS411	Z. Mays	Hap4
CIMMYTMA-023277	CHIS412	Z. Mays	Hap4
CIMMYTMA-023640	SNLP160	Z. Mays	Hap4
CIMMYTMA-023642	SNLP202	Z. Mays	Hap4
CIMMYTMA-023666	PUEB873	Z. Mays	Hap4
CIMMYTMA-023677	SNLP145	Z. Mays	Hap4
CIMMYTMA-023723	MORE148	Z. Mays	Hap4
CIMMYTMA-024287	CHIS634	Z. Mays	Hap4
CIMMYTMA-024288	CHIS488	Z. Mays	Hap4
CIMMYTMA-025011	VERA287	Z. Mays	Hap4
CIMMYTMA-025038	CHIS535	Z. Mays	Hap4
CIMMYTMA-025078	VERA413	Z. Mays	Hap4
CIMMYTMA-025093	VERA577	Z. Mays	Hap4
CIMMYTMA-025253	DURA97	Z. Mays	Hap4
CIMMYTMA-025255	SNLP203	Z. Mays	Hap4
CIMMYTMA-025300	SNLP200	Z. Mays	Hap4
CIMMYTMA-024023	TAMA135	Z. Mays	Hap4
CIMMYTMA-024001	SNLP51	Z. Mays	Hap4
CIMMYTMA-025780	CHIS591	Z. Mays	Hap4
CIMMYTMA-025794	CHIS593	Z. Mays	Hap4
CIMMYTMA-025796	QROO94	Z. Mays	Hap4
CIMMYTMA-025799	CHIS587	Z. Mays	Hap4
CIMMYTMA-025806	TAMA99	Z. Mays	Hap4
CIMMYTMA-025832	CHIS585	Z. Mays	Hap4
CIMMYTMA-025842	VERA657	Z. Mays	Hap4
CIMMYTMA-027517	GUAT1009	Z. Mays	Hap4
CIMMYTMA-027538	GUAT1030	Z. Mays	Hap4
CIMMYTMA-027554	GUAT1046	Z. Mays	Hap4
CIMMYTMA-027602	GUAT1098	Z. Mays	Hap4
CIMMYTMA-027603	GUAT1099	Z. Mays	Hap4
CIMMYTMA-027643	GUAT1150	Z. Mays	Hap4
CIMMYTMA-027652	GUAT1161	Z. Mays	Hap4
CIMMYTMA-027656	GUAT1165	Z. Mays	Hap4
CIMMYTMA-027659	GUAT1168	Z. Mays	Hap4
CIMMYTMA-027666	GUAT1175	Z. Mays	Hap4
CIMMYTMA-027668	GUAT1177	Z. Mays	Hap4
CIMMYTMA-029382	HIDA313	Z. Mays	Hap4
CIMMYTMA-029384	HIDA315	Z. Mays	Hap4
CIMMYTMA-029418	SNLP291	Z. Mays	Hap4
CIMMYTMA-029421	SNLP294	Z. Mays	Hap4
CIMMYTMA-029427	SNLP300	Z. Mays	Hap4
CIMMYTMA-029429	SNLP302	Z. Mays	Hap4
CIMMYTMA-029449	SNLP323	Z. Mays	Hap4
CIMMYTMA-029450	SNLP324	Z. Mays	Hap4
CIMMYTMA-029460	SNLP334	Z. Mays	Hap4
CIMMYTMA-029485	SNLP359	Z. Mays	Hap4
CIMMYTMA-029489	SNLP363	Z. Mays	Hap4
CIMMYTMA-029495	SNLP369	Z. Mays	Hap4
CIMMYTMA-029498	SNLP372	Z. Mays	Hap4
CIMMYTMA-029501	VERA745	Z. Mays	Hap4
CIMMYTMA-029506	VERA750	Z. Mays	Hap4
AMES14282	AMES14282	Z. Mays	Hap4
NSL6831	NSL6831	Z. Mays	Hap4
PI217404	PI217404	Z. Mays	Hap4
PI221831	PI221831	Z. Mays	Hap4
PI340873	PI340873	Z. Mays	Hap4
PI414177	PI414177	Z. Mays	Hap4
PI485156	PI485156	Z. Mays	Hap4
PI485156	PI485156	Z. Mays	Hap4
PI553061	PI553061	Z. Mays	Hap4
PI553064	PI553064	Z. Mays	Hap4
CIMMYTMA-007254	SONO74	Z. Mays	Hap2/Hap4
CIMMYTMA-000407	CHIHGP16	Z. Mays	Hap2/Hap4
CIMMYTMA-000413	TAMA30	Z. Mays	Hap2/Hap4
CIMMYTMA-000416	TAMA8	Z. Mays	Hap2/Hap4
CIMMYTMA-000421	TAMAGP4	Z. Mays	Hap2/Hap4
CIMMYTMA-000424	SNLP70	Z. Mays	Hap2/Hap4
CIMMYTMA-000434	SNLP111	Z. Mays	Hap2/Hap4
CIMMYTMA-000440	SNLPGP9	Z. Mays	Hap2/Hap4
CIMMYTMA-000441	SNLPGP10	Z. Mays	Hap2/Hap4
CIMMYTMA-000471	VERA8	Z. Mays	Hap2/Hap4
CIMMYTMA-000476	VERAGP6	Z. Mays	Hap2/Hap4
CIMMYTMA-000486	VERAGP26	Z. Mays	Hap2/Hap4
CIMMYTMA-000530	NVOL5	Z. Mays	Hap2/Hap4
CIMMYTMA-000547	QUER50	Z. Mays	Hap2/Hap4
CIMMYTMA-000656	SNLP73	Z. Mays	Hap2/Hap4
CIMMYTMA-000667	SNLPGP11	Z. Mays	Hap2/Hap4
CIMMYTMA-000697	VERA197	Z. Mays	Hap2/Hap4
CIMMYTMA-000701	VERA222	Z. Mays	Hap2/Hap4
CIMMYTMA-000707	VERA190	Z. Mays	Hap2/Hap4
CIMMYTMA-000721	VERAGP51	Z. Mays	Hap2/Hap4
CIMMYTMA-001047	COMPUESTO CAPITEIN	Z. Mays	Hap2/Hap4
CIMMYTMA-001142	VERA143	Z. Mays	Hap2/Hap4
CIMMYTMA-001232	AZTECATUXPENO	Z. Mays	Hap2/Hap4
CIMMYTMA-001923	PUEBGP63	Z. Mays	Hap2/Hap4
CIMMYTMA-002261	NVOL12	Z. Mays	Hap2/Hap4
CIMMYTMA-002302	SNLP135	Z. Mays	Hap2/Hap4
CIMMYTMA-002547	VERA37	Z. Mays	Hap2/Hap4
CIMMYTMA-003230	VERA144	Z. Mays	Hap2/Hap4
CIMMYTMA-003237	VERA154	Z. Mays	Hap2/Hap4
CIMMYTMA-003253	VERA175	Z. Mays	Hap2/Hap4
CIMMYTMA-003259	VERA188	Z. Mays	Hap2/Hap4
CIMMYTMA-003261	VERA193	Z. Mays	Hap2/Hap4
CIMMYTMA-003263	VERA195	Z. Mays	Hap2/Hap4
CIMMYTMA-004022	TUXPENO VERACRUZANO	Z. Mays	Hap2/Hap4
CIMMYTMA-005480	SNLP131	Z. Mays	Hap2/Hap4
CIMMYTMA-005700	TUXPENOCREMA1	Z. Mays	Hap2/Hap4
CIMMYTMA-007019	JALI280	Z. Mays	Hap2/Hap4
CIMMYTMA-007031	NAYA154	Z. Mays	Hap2/Hap4
CIMMYTMA-007032	NAYA155	Z. Mays	Hap2/Hap4
CIMMYTMA-007050	NAYA174	Z. Mays	Hap2/Hap4
CIMMYTMA-007053	NAYA178	Z. Mays	Hap2/Hap4
CIMMYTMA-007094	NAYA267	Z. Mays	Hap2/Hap4
CIMMYTMA-007095	NAYA268	Z. Mays	Hap2/Hap4
CIMMYTMA-007112	NAYA286	Z. Mays	Hap2/Hap4
CIMMYTMA-007138	SINA30	Z. Mays	Hap2/Hap4
CIMMYTMA-007190	SINA82	Z. Mays	Hap2/Hap4
CIMMYTMA-007193	SINA85	Z. Mays	Hap2/Hap4
CIMMYTMA-007252	SONO72	Z. Mays	Hap2/Hap4
CIMMYTMA-009168	CELEPAMC1	Z. Mays	Hap2/Hap4
CIMMYTMA-009926	SNLP94	Z. Mays	Hap2/Hap4
CIMMYTMA-010468	CHIS578	Z. Mays	Hap2/Hap4
CIMMYTMA-010513	TAMA125	Z. Mays	Hap2/Hap4
CIMMYTMA-013323	CHIS644	Z. Mays	Hap2/Hap4
CIMMYTMA-014014	SNLP147	Z. Mays	Hap2/Hap4
CIMMYTMA-016285	CHIS635	Z. Mays	Hap2/Hap4
CIMMYTMA-016286	CHIS743	Z. Mays	Hap2/Hap4
CIMMYTMA-016311	MORE150	Z. Mays	Hap2/Hap4
CIMMYTMA-018878	MORE130	Z. Mays	Hap2/Hap4
CIMMYTMA-018907	SNLP66	Z. Mays	Hap2/Hap4
CIMMYTMA-023165	CHIS455	Z. Mays	Hap2/Hap4
CIMMYTMA-025778	CHIS667	Z. Mays	Hap2/Hap4
CIMMYTMA-027648	GUAT1155	Z. Mays	Hap2/Hap4
CIMMYTMA-027651	GUAT1160	Z. Mays	Hap2/Hap4
CIMMYTMA-027663	GUAT1172	Z. Mays	Hap2/Hap4
