# Supplementary material for: KRN4 Controls Quantitative Variation in Maize Kernel Row Number
Source: PLoS Genet. 2015 Nov 17;11(11):e1005670. doi: 10.1371/journal.pgen.1005670 (PMC4648495; doi:10.1371/journal.pgen.1005670)
Supplement: S6 Dataset — (XLS) [file pgen.1005670.s019.xls]

## Sheet: Dataset S6
Dataset S6. Primer sequences used for genotyping recombination lines
Primer	Forward sequence	Reverse sequence	Marker type
M1	ATTTAGCCGGTCGTTCTTTT	CAGAGTGGAAGGGGAAGAAG	Indel
M2	GTCCAGGCAGGTTAGTACGC	GGACGATGTATCCGAACTGC	Indel
M3	ATCTTGTTGCTCCGCTCAGT	GGTGGAAATGCAAGTCAGGT	Sequencing Primer
M4	GACAAGGCACAAAGGACCAC	AGCTGCGACATGTTCTCACA	Indel
M5	AGGAGGGGGAAGCGGTG	GTAGCCTGAAAAAGCGTTCC	Indel
M6	GATAGGCGAGGGAAGGAATC	CATGAACGATGTTCTGTTCCA	Indel
M7	TTAATACTTGCGTCATCTCTATTCTACG	ATCTCTAAGCACTCTTGCGCAAATCAAT	Indel
M8	TGGCTAATGCAACTTTTCTATCTCCACT	ACCGCCCAATAAGGTTAATTGAGTTCTA	Indel
M9	GGGGAATGTAAAGCAGGTCA	TACTCCTTGGCAGGTTTTGG	Sequencing Primer
M10	TGTCTTCGCTCCAGGCTAAT	GACGTCTTACCGGACCTTGA	Indel
M11	GCTGTTTGTTCTCATCCACTGA	ATCACGGCCAGTTCTCAGGT	Sequencing Primer
M12	GTGGATGTCTCGCAGGAGTC	GGAGTCGGTCCAGGGGCTTG	Indel
M13	GAAGTAGACCCAGAATTGTAC	CCTTATCTATCATCTTCAC	Indel
M14	CGGTGCAAGCAGCTACGT	CAGCAAACCTCGCAAACC	Indel
M15	GATCAGCATCCTTGTCTTGG	GGTGGTAGTGCTCCAAAATG	Indel
M16	GAACACGTTGATGGAGAAGG	GACATCATGGTCAACAAGTCC	Indel
