# Supplementary material for: KRN4 Controls Quantitative Variation in Maize Kernel Row Number
Source: PLoS Genet. 2015 Nov 17;11(11):e1005670. doi: 10.1371/journal.pgen.1005670 (PMC4648495; doi:10.1371/journal.pgen.1005670)
Supplement: S7 Dataset — (XLS) [file pgen.1005670.s020.xls]

## Sheet: Dataset S7
Dataset S7. All primers used for expression analysis
Gene	Species	Gene Model	Primer	Purpose	Forward sequence	Reverse sequence
UB3	maize	GRMZM2G460544	30qpcr	qPCR	GTGGATGTCTCGCAGGAGTC	GGAGTCGGTCCAGGGGCTTG
UB2	maize	GRMZM2G160917	8qpcr	qPCR	AGAGAGAGAGCACAGCTGGAGT	AGGGTGGTAGCTCGTCGTC
GRM541	maize	GRMZM2G001541	541qpcr	qPCR	GACAAGGCACAAAGGACCAC	AGCTGCGACATGTTCTCACA
Actin	maize	GRMZM2G126010	qactin	qPCR	CCAAGGCCAACAGAGAGAAA	CCAAACGGAGAATAGCATGAG
UB2	maize	GRMZM2G160917	MuISprimer	Detected alternative splicing of SBP8::Mu	AGCTCTTCTTTAGCTGGTCGAAT	GACGTCAAGCCCGCCTACTACT
